# Supplementary material for: Atlas Toolkit: Fast registration of 3D morphological datasets in the absence of landmarks
Source: Sci Rep. 2016 Feb 11;6:20732. doi: 10.1038/srep20732 (PMC4749973; doi:10.1038/srep20732)
Supplement: Supplementary Software 1 [file srep20732-s8.zip]

Archive with 9 entries (8 files):
- Atlas_Toolkit_1.0-SNAPSHOT-sources.zip
- Atlas_Toolkit_1.0-SNAPSHOT.jar
- LICENSE.txt
- README.txt
- __MACOSX/
- __MACOSX/._README.txt
- Screencast.mov
- __MACOSX/._Screencast.mov
- test_data.zip
