# Supplementary material for: Atlas Toolkit: Fast registration of 3D morphological datasets in the absence of landmarks
Source: Sci Rep. 2016 Feb 11;6:20732. doi: 10.1038/srep20732 (PMC4749973; doi:10.1038/srep20732)
Supplement: Supplementary Software 1 [file srep20732-s8.zip › README.txt]

***********************************************************************
*** README file: Atlas Toolkit plugin for Fiji/ImageJ and test data ***
***********************************************************************

This zip archive should contain the following files:

- Atlas_Toolkit_1.0-SNAPSHOT.jar
	The compiled software.
	See below for installation instructions.

- Atlas_Toolkit_1.0-SNAPSHOT-sources.zip
	The source code.

- LICENSE.txt
	License information for software and source code.

- test_data.zip
	Test data and expected output.
	See “Testing image registration…” below.

- Screencast.mov
	Video demonstration of image registration using test data.
	See “Testing image registration…” below.

**************************************************************
*** Installation instructions for the Atlas Toolkit plugin ***
**************************************************************

1) Save the plugin file (“Atlas_Toolkit_1.0-SNAPSHOT.jar”) that is contained in this 
zip archive to a convenient location (e.g. desktop).

2) Download Fiji from (http://fiji.sc/Downloads) and install on your computer.

3) Open Fiji.

4) From the “Plugins” menu select “Install Plugin…”

5) Choose the plugin file (“Atlas_Toolkit_1.0-SNAPSHOT.jar”) and click “Open”.

6) A sub-menu called “Atlas Toolkit” should now appear under the Fiji “Plugins” menu 
(it may be necessary to re-start Fiji).

*****************************************************************
*** Testing image registration using the plugin and test data ***
*****************************************************************

The file “test_data.zip” contains three segmented image stacks saved as TIFF format,
and a sub-folder with the expected output.

The three TIFF files can be used to test image registration performance using the plugin.
These have been greatly down-sampled due to file size limitations. Each file was produced 
using the Fiji/ImageJ Segmentation Editor to segment two different tissue layers from stage 
HH10 chick embryos. The first segment label (pixel value 1; colored red) corresponds to 
the optic vesicle of the forebrain. The second segment label (pixel value 2; colored green) 
corresponds to the head surface ectoderm.

The instructional video “Screencast.mov” shows how to register the optic vesicle segments
from the three TIFF files. The expected output is included in the sub-folder “output”.
This relatively “solid” optic vesicle tissue demonstrates a success case.

You may also try registering the surface ectoderm segments. This is not shown in the 
screencast due to file size limitations. To do this, set the “Select Channel” parameter to a 
value of “2” (the surface ectoderm corresponds to the second segment label, i.e. pixel value 
2). The undulated and thin surface ectoderm demonstrates a fail case - it cannot be 
effectively registered using our software (see Online Methods).
